# Supplementary material for: Homologous Recombination Repair Gene Alterations Are Associated with Tumor Mutational Burden and Survival of Immunotherapy
Source: Cancers (Basel). 2023 Nov 27;15(23):5608. doi: 10.3390/cancers15235608 (PMC10705153; doi:10.3390/cancers15235608)
Supplement: Supplementary file 1 [file cancers-15-05608-s001.zip]

Archive with 1 entries (1 files):
- cancers-2736788-supplementary.pdf
